# Supplementary material for: Study of Melamine-Formaldehyde/Phase Change Material Microcapsules for the Preparation of Polymer Films by Extrusion
Source: Membranes (Basel). 2022 Feb 25;12(3):266. doi: 10.3390/membranes12030266 (PMC8950258; doi:10.3390/membranes12030266)
Supplement: Supplementary file 1 [file membranes-12-00266-s001.zip]

Archive with 1 entries (1 files):
- membranes-1547350-supplementary.pdf
